# Supplementary material for: Characteristics of global naturopathic education, regulation, and practice frameworks: results from an international survey
Source: BMC Complement Med Ther. 2021 Feb 18;21:67. doi: 10.1186/s12906-021-03217-1 (PMC7893718; doi:10.1186/s12906-021-03217-1)
Supplement: Supplementary file 3 — Additional file 3. [file 12906_2021_3217_MOESM3_ESM.xlsx]

## Sheet: Sheet1
Therapeutic Act	Access	Australia	Belgium#	Brazil*	Canada*	Chile*	Congo DR	Cyprus	Czech Republic	Egypt#	France	Germany*	Hong Kong#	Italy	Mexico	Nepal*	New Zealand	Peru	Portugal*	Puerto Rico	Slovenia	South Africa*	Spain	Switzerland*	Sweden	United Kingdom	USA*#	Uruguay	Venezuela	Zambia	Total
Ordering pathology/ laboratory tests and scans	Full Access	1	0	1	0	0	1	0	0	0	0	1	0	0	1	0	0	0	1	1	0	1	1	0	1	0	6	0	0	0	16
	Limited Access	5	0	0	5	0	0	1	0	0	0	0	0	2	0	1	4	1	0	1	0	1	0	1	0	0	2	0	0	1	25
	Permitted but NOT in Curriculum	0	0	0	0	0	0	0	0	0	0	0	0	0	0	0	0	0	0	0	0	0	0	0	0	1	0	0	0	0	1
	Not Allowed	1	0	3	0	1	0	0	2	1	5	0	1	0	0	0	0	0	0	0	2	0	0	0	0	1	1	2	1	0	21
	Unsure	0	2	0	0	0	0	0	0	0	0	0	0	0	0	0	0	0	0	0	0	0	0	0	0	0	0	0	0	0	2
General physical examination	Full Access	5	0	4	5	0	1	0	0	0	4	1	1	2	1	1	4	0	1	2	0	2	0	1	1	2	7	0	0	1	46
	Limited Access	1	0	0	0	0	0	1	0	0	0	0	0	0	0	0	0	0	0	0	0	0	0	0	0	0	1	0	1	0	4
	Permitted but NOT in Curriculum	0	0	0	0	0	0	0	0	0	1	0	0	0	0	0	0	1	0	0	0	0	1	0	0	0	0	0	0	0	3
	Not Allowed	0	1	0	0	1	0	0	2	1	0	0	0	0	0	0	0	0	0	0	2	0	0	0	0	0	1	2	0	0	10
	Unsure	1	1	0	0	0	0	0	0	0	0	0	0	0	0	0	0	0	0	0	0	0	0	0	0	0	0	0	0	0	2
Diagnosis of Health Conditions	Full Access	1	0	0	3	0	1	0	0	0	2	1	0	0	0	0	0	0	1	2	0	2	0	0	1	1	7	0	0	0	22
	Limited Access	4	0	0	1	0	0	0	0	0	0	0	0	0	1	1	2	0	0	0	0	0	0	1	0	0	1	0	0	1	12
	Permitted but NOT in Curriculum	0	0	0	0	0	0	1	0	0	0	0	0	0	0	0	0	0	0	0	0	0	0	0	0	0	0	0	0	0	1
	Not Allowed	2	2	4	0	1	0	0	2	1	3	0	1	2	0	0	2	1	0	0	2	0	1	0	0	1	1	2	1	0	29
	Unsure	0	0	0	0	0	0	0	0	0	0	0	0	0	0	0	0	0	0	0	0	0	0	0	0	0	0	0	0	0	0
Obstetrics/ Maternity Care	Full Access	0	0	0	1	0	1	0	0	0	1	0	0	0	0	0	0	0	0	1	0	1	0	0	0	0	2	0	0	0	7
	Limited Access	2	0	1	2	0	0	0	0	0	0	1	0	2	0	1	1	0	0	0	0	1	0	0	1	0	5	0	0	1	18
	Permitted but NOT in Curriculum	2	0	2	0	0	0	0	0	0	0	0	0	0	1	0	0	0	0	0	0	0	0	0	0	0	0	0	0	0	5
	Not Allowed	2	0	0	1	1	0	1	2	1	4	0	1	0	0	0	2	1	1	1	2	0	1	1	0	1	2	2	1	0	28
	Unsure	1	2	1	0	0	0	0	0	0	0	0	0	0	0	0	1	0	0	0	0	0	0	0	0	1	0	0	0	0	6
Taking Blood Samples	Full Access	0	0	0	2	0	1	0	0	0	0	1	0	0	0	0	0	0	0	0	0	0	0	0	0	0	7	0	0	0	11
	Limited Access	2	0	0	3	0	0	0	0	0	0	0	0	0	1	1	0	0	0	1	0	0	0	1	1	0	1	0	0	1	12
	Permitted but NOT in Curriculum	2	0	0	0	0	0	0	0	0	0	0	0	0	0	0	0	0	0	0	0	0	0	0	0	2	0	0	0	0	4
	Not Allowed	3	2	4	0	1	0	1	2	1	5	0	1	2	0	0	4	1	1	1	2	2	1	0	0	0	1	2	1	0	38
	Unsure	0	0	0	0	0	0	0	0	0	0	0	0	0	0	0	0	0	0	0	0	0	0	0	0	0	0	0	0	0	0
Intravenous Administration	Full Access	0	0	0	2	0	1	0	0	0	0	1	0	0	0	0	0	0	0	0	0	0	0	0	0	0	6	0	0	0	10
	Limited Access	0	0	0	3	0	0	0	0	0	0	0	0	0	1	1	0	0	0	1	0	0	0	0	1	0	1	0	0	1	9
	Permitted but NOT in Curriculum	3	0	0	0	0	0	0	0	0	0	0	0	0	0	0	0	0	0	0	0	0	0	0	0	0	0	0	0	0	3
	Not Allowed	3	2	4	0	1	0	1	2	1	5	0	1	2	0	0	4	1	1	1	2	2	1	1	0	1	2	2	1	0	41
	Unsure	1	0	0	0	0	0	0	0	0	0	0	0	0	0	0	0	0	0	0	0	0	0	0	0	1	0	0	0	0	2
Minor Surgery	Full Access	0	0	0	2	0	1	0	0	0	0	0	0	0	0	1	0	0	0	0	0	0	0	0	0	0	6	0	0	0	10
	Limited Access	0	0	0	2	0	0	0	0	0	0	1	0	0	0	0	0	0	0	1	0	0	0	0	0	0	1	0	0	1	6
	Permitted but NOT in Curriculum	2	0	0	0	0	0	0	0	0	0	0	0	0	0	0	0	0	0	0	0	0	0	0	0	0	0	0	0	0	2
	Not Allowed	5	2	4	1	1	0	1	2	1	5	0	1	2	1	0	4	1	1	1	2	2	1	1	1	2	2	2	1	0	47
	Unsure	0	0	0	0	0	0	0	0	0	0	0	0	0	0	0	0	0	0	0	0	0	0	0	0	0	0	0	0	0	0
Pharmaceutical Prescription	Full Access	0	0	0	2	0	1	0	0	0	0	0	0	0	0	0	0	0	0	0	0	0	0	0	0	0	5	0	0	0	8
	Limited Access	0	0	2	3	0	0	0	0	0	0	1	0	0	0	0	0	0	0	0	0	0	0	0	0	0	2	0	0	0	8
	Permitted but NOT in Curriculum	0	0	1	0	0	0	0	0	0	0	0	0	0	0	0	0	0	0	0	0	0	0	0	0	0	0	0	0	0	1
	Not Allowed	7	2	1	0	1	0	1	2	1	5	0	1	2	1	4	1	1	1	2	2	2	1	1	1	2	2	2	1	1	47
	Unsure	0	0	0	0	0	0	0	0	0	0	0	0	0	0	0	0	0	0	0	0	0	0	0	0	0	0	0	0	0	0
Acupuncture	Full Access	0	0	4	4	0	1	0	0	0	0	1	0	0	0	1	0	0	1	2	0	2	1	1	1	0	3	0	0	0	22
	Limited Access	0	0	0	1	0	0	0	0	0	0	0	0	0	1	0	0	0	0	0	0	0	0	0	0	0	3	0	0	1	6
	Permitted but NOT in Curriculum	3	0	0	0	0	0	1	0	0	1	0	0	0	0	0	1	0	0	0	0	0	0	0	0	2	0	0	0	0	8
	Not Allowed	3	2	0	0	1	0	0	2	1	4	0	1	0	0	0	3	1	0	0	2	0	0	0	0	0	3	2	1	0	26
	Unsure	1	0	0	0	0	0	0	0	0	0	0	0	2	0	0	0	0	0	0	0	0	0	0	0	0	0	0	0	0	3
Cervical Manipulation	Full Access	0	0	0	4	1	1	0	0	0	0	1	0	2	1	1	0	0	0	2	0	0	1	1	0	0	7	1	0	0	23
	Limited Access	0	0	0	0	0	0	0	0	0	1	0	0	0	0	0	0	0	1	0	0	0	0	0	1	1	1	0	0	1	6
	Permitted but NOT in Curriculum	0	0	0	0	0	0	0	0	0	0	0	0	0	0	0	0	1	0	0	0	0	0	0	0	1	0	0	0	0	2
	Not Allowed	6	2	1	1	0	0	1	2	1	4	0	1	0	0	0	4	0	0	0	2	2	0	0	0	0	1	1	1	0	30
	Unsure	1	0	3	0	0	0	0	0	0	0	0	0	0	0	0	0	0	0	0	0	0	0	0	0	0	0	0	0	0	4
General Manipulation	Full Access	0	0	2	4	1	1	0	0	0	0	1	0	2	1	0	0	0	1	2	0	0	1	1	1	1	8	1	0	0	28
	Limited Access	0	0	0	1	0	0	1	0	0	3	0	0	0	0	1	0	0	0	0	0	0	0	0	0	0	0	0	0	1	7
	Permitted but NOT in Curriculum	2	0	1	0	0	0	0	0	0	0	0	0	0	0	0	3	1	0	0	0	0	0	0	0	1	0	0	0	0	8
	Not Allowed	4	2	0	0	0	0	0	2	1	2	0	1	0	0	0	1	0	0	0	2	2	0	0	0	0	1	1	1	0	20
	Unsure	1	0	1	0	0	0	0	0	0	0	0	0	0	0	0	0	0	0	0	0	0	0	0	0	0	0	0	0	0	2
Naturopathic treatment Prescription	Full Access	7	0	3	5	1	1	0	0	0	5	1	1	2	1	1	4	0	1	2	0	2	1	1	1	2	8	1	0	1	52
	Limited Access	0	0	1	0	0	0	1	0	0	0	0	0	0	0	0	0	1	0	0	2	0	0	0	0	0	0	0	0	0	5
	Permitted but NOT in Curriculum	0	0	0	0	0	0	0	0	0	0	0	0	0	0	0	0	0	0	0	0	0	0	0	0	0	0	0	0	0	0
	Not Allowed	0	1	0	0	0	0	0	0	1	0	0	0	0	0	0	0	0	0	0	0	0	0	0	0	0	1	0	1	0	4
	Unsure	0	1	0	0	0	0	0	1	0	0	0	0	0	0	0	0	0	0	0	0	0	0	0	0	0	0	0	0	0	2
Sale of Naturopathic Products within Clinic	Full Access	7	0	0	5	0	1	1	1	0	1	0	1	0	1	1	4	0	0	1	0	1	1	1	1	2	8	1	0	1	40
	Limited Access	0	0	1	0	0	0	0	0	0	0	0	0	0	0	0	0	0	0	0	2	0	0	0	0	0	1	0	0	0	4
	Permitted but NOT in Curriculum	0	0	0	0	0	0	0	0	0	1	0	0	0	0	0	0	1	0	0	0	0	0	0	0	0	0	0	0	0	2
	Not Allowed	0	0	3	0	1	0	0	0	1	3	1	0	0	0	0	0	0	1	1	0	1	0	0	0	0	0	1	1	0	14
	Unsure	0	2	0	0	0	0	0	0	0	0	0	0	2	0	0	0	0	0	0	0	0	0	0	0	0	0	0	0	0	4
Non-Conventional Laboratory tests (urine/hair/stool)	Full Access	6	0	0	2	0	1	1	0	0	3	1	1	2	1	1	4	0	0	1	0	2	1	1	1	1	7	1	0	1	39
	Limited Access	0	0	0	3	0	0	0	0	0	0	0	0	0	0	0	0	0	0	1	0	0	0	0	0	0	1	0	1	0	6
	Permitted but NOT in Curriculum	0	0	1	0	0	0	0	0	0	1	0	0	0	0	0	0	1	0	0	0	0	0	0	0	1	0	0	0	0	4
	Not Allowed	0	0	3	0	1	0	0	1	1	0	0	0	0	0	0	0	0	1	0	2	0	0	0	0	0	1	1	0	0	11
	Unsure	1	2	0	0	0	0	0	1	0	1	0	0	0	0	0	0	0	0	0	0	0	0	0	0	0	0	0	0	0	5
Total of 14 possible Acts per country	Full/Limited Access	8	0	8	14	3	14	6	1	0	8	13	4	7	11	13	7	2	7	13	2	8	7	10	12	7	14	5	2	13
* Regulated by title protection; # Respondents that did not indicate regulation type [Belgium, Egypt, Hong Kong, State (USA)] and therefore excluded from Table 8]
